# Supplementary material for: A Polytherapy Strategy Using Vincristine and ALK Inhibitors to Sensitise EML4-ALK-Positive NSCLC
Source: Cancers (Basel). 2022 Feb 2;14(3):779. doi: 10.3390/cancers14030779 (PMC8833940; doi:10.3390/cancers14030779)
Supplement: Supplementary file 1 [file cancers-14-00779-s001.zip]

Archive with 1 entries (1 files):
- cancers-1526055-supplementary.pdf
